# Supplementary material for: Design of Etched- and Functionalized-Halloysite/Meloxicam Hybrids: A Tool for Enhancing Drug Solubility and Dissolution Rate
Source: Pharmaceutics. 2024 Feb 28;16(3):338. doi: 10.3390/pharmaceutics16030338 (PMC10975188; doi:10.3390/pharmaceutics16030338)
Supplement: Supplementary file 1 [file pharmaceutics-16-00338-s001.zip]

Archive with 1 entries (1 files):
- pharmaceutics-2867649-supplementary.pdf
